# Supplementary material for: Seed quality as affected by intercropping of Chickpea and L. iberica
Source: PLoS One. 2025 Oct 30;20(10):e0332264. doi: 10.1371/journal.pone.0332264 (PMC12574852; doi:10.1371/journal.pone.0332264)
Supplement: S2 File — (XLSX) [file pone.0332264.s002.xlsx]

## Sheet: Chickpea 2021-22, 2022-23
Chickpea, year: 2021-2022, 2022-2023					x1	x2	x3	x4	x5	x6	x7	x8	x9	x10	x11	x12
year	block	Irrigation regime	Sowing date	Cultivation system	Germination index (germination percentage, Gp)	Germination index (germination rate , Gr)	Vigor index (VI)	Seedling dry weight	Plumule length (Pl)	Radicle length (Rl)	Electrical conductivity (EC)	Hydrogen peroxide content (H2O2)	Malondialdehyde (MDA)	Phosphorus (P)	Potassium (K)	Nitrogen (N)
1	1	3	1	1	63	0.0208	455	0.42	2	5	34.5	251.749	21.5	1500	6500	22000
1	1	3	1	3	75	0.0254	597	0.5	2.22	5.5	26.55	281	43.0323	2200	8000	26000
1	1	3	2	1	60	0.02	341	0.35	2	3.5	50.25	257.226	31.6129	1350	5000	20000
1	1	3	2	3	74	0.0238	504	0.42	2.2	5	38.62	378.83	51.5	1730	7000	22000
1	1	1	1	1	90	0.0255	913.5	0.98	3.45	6.7	20	122.951	11.6774	2200	16000	32000
1	1	1	1	3	97	0.0265	1164	1	4	8	19.27	120.124	10.129	3600	19500	37000
1	1	1	2	1	88	0.024	695.2	0.75	2.9	5	31.3	141.678	16.0645	2000	14500	31000
1	1	1	2	3	92	0.0255	972.9	0.89	3.15	7.2	22	222	20.96	2500	15600	34000
1	1	2	1	1	88	0.0221	704	0.78	2.5	5.5	27	251.749	10.5	1900	13000	30000
1	1	2	1	3	94	0.0258	911.8	0.82	3.2	6.5	14.25	156.519	14.7	2950	18000	35000
1	1	2	2	1	85	0.0243	561	0.689	2.1	4.5	31.5	269	28.3871	1800	12200	29000
1	1	2	2	3	92	0.0246	759.85	0.72	2.75	5.6	25.5	258	41.9032	2200	14000	32000
1	2	2	1	1	88	0.022	712.8	0.775	2.65	5.45	28.5	128.074	10.5	1850	13500	29500
1	2	2	1	3	96	0.0248	916.8	0.815	3.15	6.4	20.85	156	12.3226	2850	17400	34000
1	2	2	2	1	85	0.0229	560.28	0.686	2.12	4.32	24.45	255.17	29.4839	1680	12100	28000
1	2	2	2	3	93	0.0244	770.04	0.715	2.73	5.55	20.85	259	40	2199	14200	33000
1	2	3	1	1	63	0.0208	450	0.415	1.99	4.95	34.5	240	20.5	1550	7000	21000
1	2	3	1	3	77	0.024	596.75	0.489	2.23	5.5	25.57	283.905	48	2300	8400	26500
1	2	3	2	1	62	0.02	354.9	0.342	1.98	3.48	52.7	254	31.5	1400	4800	21000
1	2	3	2	3	74	0.023	530.58	0.415	2.17	5	36.3	430.601	51	1800	6900	23000
1	2	1	1	1	90	0.0259	927	0.986	3.5	6.8	21	136.951	11.31	2150	15500	32000
1	2	1	1	3	96	0.0268	1130.88	1.02	3.89	7.89	14.6	152.5	11.1613	3750	20000	38000
1	2	1	2	1	89	0.0244	696.87	0.748	2.88	4.95	31.2	144.5	17.5484	1995	15000	30000
1	2	1	2	3	93	0.0257	961.62	0.885	3.19	7.15	22.1	222.908	20.09	2400	16000	35000
1	3	1	1	1	91	0.0258	935.48	0.988	3.6	6.68	22.8	129	10.9677	2220	16100	32500
1	3	1	1	3	96	0.0265	1114.84	0.99	3.96	7.9	14.2	136	10.64	3600	19200	39000
1	3	1	2	1	88	0.0246212	693	0.747	2.8	5	30	142.5	16.8	2000	15000	29500
1	3	1	2	3	92	0.0246	955.88	0.86	3.2	7.19	21.4	222.827	21.2258	2550	16000	34800
1	3	2	1	1	88	0.0202	704	0.778	2.55	5.45	30.6	265.5	10.5	2000	12750	29000
1	3	2	1	3	94	0.0246	908.98	0.816	3.18	6.49	20.7	156	15	2700	17800	33000
1	3	2	2	1	86	0.0243	565.88	0.69	2.1	4.48	31.12	262	39.8387	1800	12800	28000
1	3	2	2	3	93	0.0245	772.83	0.721	2.74	5.57	22.72	260	28	2180	14500	33000
1	3	3	1	1	63	0.0207	451	0.42	2	4.85	35.5	232.845	22.5	1500	6900	22000
1	3	3	1	3	75	0.0245	599.82	0.49	2.21	5.48	26.25	280.548	45.5	2250	8500	27000
1	3	3	2	1	60	0.02	344.96	0.341	1.99	3.4	52.35	255	31	1450	4750	21000
1	3	3	2	3	75	0.023	536.25	0.412	2.2	4.95	35.77	508.5	52.5	1865	7000	23200
2	1	3	1	1	65	0.0238	578.21	0.54	2.78	5.85	39.07	251.949	21.2323	1727	6700	23000
2	1	3	1	3	77	0.0284	719.95	0.62	2.98	6.35	27	281.2	43.7	2427	8200	27000
2	1	3	2	1	62	0.023	456.32	0.47	2	4.35	50.7	257.426	31.7	1577	5200	21000
2	1	3	2	3	76	0.0268	635.76	0.54	2.96	5.85	34.95	379.03	51.8129	1957	7200	23000
2	1	1	1	1	92	0.0285	1083.76	1.1	3.68	7.55	20.3	123.15	10.8774	2427	16200	33000
2	1	1	1	3	99	0.0295	1349.37	1.12	4.78	8.85	14.5	141.324	11.329	3827	19700	38000
2	1	1	2	1	90	0.027	857.7	0.87	3.45	5.85	31.6	120.878	16.2645	2227	14700	32000
2	1	1	2	3	94	0.0285	1150.08	1.01	3.93	8.05	22.3	222.2	21.16	2727	15800	35000
2	1	2	1	1	90	0.0251	866.7	0.9	3.28	6.35	27.45	156.949	10.7	2127	13200	31000
2	1	2	1	3	96	0.0288	1087.68	0.94	3.98	7.35	19.72	251.719	14.9	3177	18200	36000
2	1	2	2	1	87	0.0273	716.01	0.809	2.88	5.35	31.95	258.2	29.1032	2027	12400	30000
2	1	2	2	3	94	0.0276	928.14	0.84	3.53	6.45	25.95	269.2	41.5871	2427	14200	33000
2	2	2	1	1	90	0.026	859.95	0.899	3.27	6.18	26.32	128.274	10.7	1777	13400	30200
2	2	2	1	3	98	0.0288	1079.1	0.939	3.77	7.13	19.67	156.2	12.5226	2777	17300	34700
2	2	2	2	1	87	0.0269	701.1	0.81	2.74	5.05	30.2	255.37	29.2	1607	12000	28700
2	2	2	2	3	95	0.0284	924.48	0.839	3.35	6.28	25.6	259.2	40.6839	2126	14100	33700
2	2	3	1	1	65	0.0248	538.85	0.539	2.75	5.68	38.25	240.2	20.7	1527	6950	21600
2	2	3	1	3	79	0.028	728	0.613	2.94	6.23	29.32	284.105	48.2	2277	8350	27100
2	2	3	2	1	64	0.024	463.08	0.466	2	4.21	56.47	254.2	31.7	1377	4750	21600
2	2	3	2	3	76	0.027	656.04	0.539	2.87	5.73	40.05	430.801	51.2	1777	6850	23600
2	2	1	1	1	92	0.0299	1083.45	1.11	3.5	7.53	24.5	137.15	11.36	2692	15400	32680
2	2	1	1	3	98	0.0308	1299.87	1.144	4.51	8.62	18.1	152.7	11.5113	4292	19900	38680
2	2	1	2	1	91	0.0284	844.56	0.872	3.5	5.68	34.7	144.7	17.7484	2537	14900	30680
2	2	1	2	3	95	0.0297	1122.24	1.009	3.81	7.88	22.27	223.108	20.29	2942	15900	35680
2	3	1	1	1	94	0.0308	1131.45	1.111	3.6	7.57	20.5	129.2	11.1677	2327	16540	33760
2	3	1	1	3	99	0.0315	1322.02	1.113	4.7	8.79	11.9	136.2	10.84	3707	19640	40260
2	3	1	2	1	91	0.0296212	839.27	0.87	3.54	5.89	27.7	142.7	17	2107	15440	30760
2	3	1	2	3	95	0.0296	1153.92	0.983	3.94	8.08	19.1	223.027	21.4258	2657	16440	36060
2	3	2	1	1	91	0.0252	818.55	0.901	3.29	6.34	34.35	156.2	10.7	2447	13050	30240
2	3	2	1	3	97	0.0296	1107.4	0.939	3.92	7.38	24.45	265.7	15.2	3147	18100	34240
2	3	2	2	1	89	0.0293	738.9	0.813	2.84	5.37	34.87	262.2	29.0387	2247	13100	29240
2	3	2	2	3	96	0.0295	964.18	0.844	3.48	6.46	26.47	260.2	39.2	2627	14800	34240
2	3	3	1	1	66	0.0257	542.72	0.543	2.73	5.74	33.97	233.045	22.7	1937	7450	23240
2	3	3	1	3	78	0.0295	764.24	0.613	2.95	6.37	24.67	280.748	45.7	2687	9050	28240
2	3	3	2	1	63	0.025	477.36	0.464	2	4.29	50.77	255.2	31.2	1887	5300	22240
2	3	3	2	3	78	0.028	693.62	0.535	2.94	5.84	34.2	508.7	52.7	2302	7550	24440

## Sheet: L.iberica 2021-22, 2022-23
L. iberica, year: 2021-2022, 2022-2023					x1	x2	x3	x4	x5	x6	x7	x8	x9	x10	x11	x12	x13	x14	x15	x16	x17	x18	x19
year	block	Irrigation regime	Sowing date	Cultivation system	Germination index (germination percentage, Gp)	Germination index (germination rate , Gr)	Vigor index (VI)	Seedling dry weight	Plumule length (Pl)	Radicle length (Rl)	Electrical conductivity (EC)	Hydrogen peroxide content (H2O2)	Malondialdehyde (MDA)	Phosphorus (P)	Potassium (K)	Nitrogen (N)	Seed mucilage	Palmitic palmitoleic acid (PA)	Stearic acid stearic acid (SA)	Oleic acid (OA)	Linoleic acid (LA)	Linolenic acid (LNA)	Oil content (%)
1	1	3	1	1	65	0.047619	330.85	0.35	0.98	4.11	54.75	148	25.51	46	110	1065	3.3	5.3	2.17	14.82	9.59	64.59	20.59
1	1	3	1	3	70	0.0512821	497.7	0.46	1	6.11	39.75	123	58	69	133	1230	4.76	6.76	2.3	14.95	11.18	66.18	22.18
1	1	3	2	1	60	0.0344828	299.65	0.2	1	3.61	64.05	164.11	61.38	35	100	870	2.85	4.85	1.51	14.16	7.3	54.93	18.3
1	1	3	2	3	66	0.057	336.6	0.46	1	4.61	37.95	127.19	66	55	120	1000	4.63	6.63	2.16	14.81	9.27	64.27	20.27
1	1	1	1	1	92	0.071	608.8	0.82	2	5.61	19	73.04	8.965	85	166	2950	8.28	6.28	2.28	14.93	13.02	68.02	30.02
1	1	1	1	3	98	0.085	832.2	0.98	3	7.61	18.75	75.2473	13.1613	157	238	3900	8.71	6.71	2.31	14.96	14.12	69.12	31.12
1	1	1	2	1	82	0.067	684.8	0.66	1.7	5.61	24.6	61.8198	12.31	78	133	1820	7.76	5.76	2.19	14.84	9.7	64.7	26.7
1	1	1	2	3	92	0.0733333	813.6	0.68	2.43	6.61	23.05	76.4841	14.77	111	166	2150	8.92	6.92	2.21	14.86	10.98	65.98	27.98
1	1	2	1	1	75	0.0666667	498.25	0.55	1.5	4.61	29.4	85.75	16.2581	66	125	2495	10.76	6.76	2.29	14.94	11.5	66.5	22.5
1	1	2	1	3	80	0.077	532.7	0.71	2	5.61	28.5	111.996	17.2903	124	183	3690	11.03	7.03	3.57	16.22	11.93	66.93	22.93
1	1	2	2	1	70	0.066	460.7	0.45	1.2	4.61	33.75	127.014	20.25	58	122	1532	10.15	6.15	2.94	15.59	5	60	16
1	1	2	2	3	75	0.072	522.6	0.63	1.49	6.55	32.5	92	51	83	149	1802	10.96	6.96	3.04	15.69	10.2	65.2	21.2
1	2	2	1	1	75	0.068	499.2	0.58	1.48	4.76	32.5	86.5548	16.5161	65	123	2600	10.56	6.56	2.29	14.94	10.25	65.25	21.25
1	2	2	1	3	80	0.077	683.1	0.715	2.1	5.49	23.8	110.32	20.225	129	233	3700	11.03	7.03	3.44	16.09	11.73	66.73	22.73
1	2	2	2	1	72	0.0666667	482.8	0.46	1.15	4.53	33	127	20.445	60	126	1500	10.25	6.25	2.7	15.35	9	64	20
1	2	2	2	3	76	0.0733333	500	0.64	1.5	6.5	27.3	94.33	52.5	83	149	1702	10.79	6.79	3.01	15.66	10.1	65.1	21.1
1	2	3	1	1	65	0.048	333.6	0.34	0.99	4.57	54.3	143.092	28.9032	45	116	1080	3.09	5.09	2.16	14.81	9.8	64.8	20.8
1	2	3	1	3	70	0.052	504.9	0.468	1	6.07	39.82	125.071	60.9032	59	130	1240	4.37	6.37	2.28	14.85	11	66	22
1	2	3	2	1	59	0.034	239.75	0.22	0.96	3.57	64.5	154.929	70.6452	40	112	890	2.71	4.71	1.55	14.2	7	50	18
1	2	3	2	3	65	0.0555556	305.8	0.36	1.1	4.56	39.75	127.544	65.1613	50	122	990	4.56	6.56	2.1	14.55	9.22	64.22	20.22
1	2	1	1	1	92	0.072	615	0.825	1.87	5.71	21.82	83.7279	8.90323	89	150	2980	8.45	6.45	2.26	14.91	12.99	67.99	29.99
1	2	1	1	3	97	0.084	831.2	0.98	2.76	7.63	17.8	72.86	12.5	157	249	4190	8.53	6.53	2.29	14.94	14.16	69.16	31.16
1	2	1	2	1	80	0.0666667	632.7	0.635	1.63	5.4	23.6	68.88	13.83	80	138	1900	7.96	5.96	2.13	14.78	9.55	64.55	26.55
1	2	1	2	3	90	0.078	843.6	0.675	2.35	6.53	22.3	76.13	12.4516	107	165	2170	8.76	6.76	2.18	14.85	10.83	65.83	27.83
1	3	1	1	1	92	0.0733333	606.8	0.819	1.75	5.69	23.3	62.3498	9.03226	85	161	2995	8.5	6.5	2.29	14.94	11.4	66.4	28.4
1	3	1	1	3	98	0.083	836	0.978	2.92	7.53	16.8	73.4806	14.995	156	258	3965	8.47	6.47	2.29	14.94	13	68	30
1	3	1	2	1	80	0.0666667	678.72	0.637	1.66	5.41	30.75	64.5	11.6774	75	140	1850	7.86	5.86	2.17	14.82	9.62	64.62	26.62
1	3	1	2	3	92	0.078	825	0.676	2.4	6.37	27	75.7774	13.09	110	159	2190	8.69	6.69	2.17	14.82	11	66	28
1	3	2	1	1	77	0.0625	496.8	0.578	1.49	4.48	32.1	84.9647	16.2903	69	121	2600	10.57	6.57	2.3	15	11	66	22
1	3	2	1	3	78	0.076	550	0.712	1.85	6.4	21.5	108.64	23.1613	131	183	3720	11.03	7.03	3.3	15.95	11.305	66.305	22.305
1	3	2	2	1	70	0.0606061	396.9	0.459	1.19	3.66	33.9	128	20.1935	60	120	1600	10.3	6.3	2.85	15.5	8	63	19
1	3	2	2	3	78	0.074	544.6	0.638	1.38	6.03	28.95	90.4417	50.0452	89	149	1890	10.86	6.86	3.035	15.685	10	65	21
1	3	3	1	1	65	0.047619	332	0.335	1	4.59	56.7	153.78	26.5	42	115	1100	3	5	2.15	14.8	10.075	65.075	21.075
1	3	3	1	3	70	0.054	478.04	0.462	1.1	4.61	34.05	121.18	56.7	69	133	1235	4.3	6.3	2.265	14.85	11.2	66.2	22.2
1	3	3	2	1	61	0.036	232.15	0.218	0.89	2.51	67.21	173.304	65	38	111	865	2.77	4.77	1.6	14.25	6.95	54	17.95
1	3	3	2	3	65	0.0555556	306.5	0.359	1	4.72	43.14	126.837	67.7	52	125	1005	4.65	6.65	2.14	14.79	9	64	20
2	1	3	1	1	67	0.057619	471.5	0.47	1.21	4.4	57	149.5	27.01	48	122	1093	4.61	6.61	3.29	16.57	12.29	67.29	23.29
2	1	3	1	3	72	0.0612821	675.99	0.58	1.23	6.54	39	124	49.7581	71	145	1258	6.07	8.07	3.42	16.7	10.7	65.7	21.7
2	1	3	2	1	62	0.0444828	432.14	0.32	1.23	4.04	66.15	165	62.88	37	112	898	4.16	6.16	2.63	15.91	7.04	56.04	18.04
2	1	3	2	3	68	0.067	482.79	0.47	1.23	5.04	47.25	128.5	67.5	57	132	1028	5.94	7.94	3.28	16.56	10.38	65.38	21.38
2	1	1	1	1	94	0.081	678.14	0.94	2.23	6.04	29.1	74.54	10.465	87	178	2978	9.59	7.59	3.4	16.68	14.13	69.13	31.13
2	1	1	1	3	100	0.095	980.49	1.1	3.23	8.04	21	76.7473	14.6613	159	250	3928	10.02	8.02	3.43	16.71	15.23	70.23	32.23
2	1	1	2	1	84	0.077	653.54	0.78	1.93	6.04	26.1	75.5	17.815	80	145	1848	9.07	7.07	3.31	16.59	10.81	65.81	27.81
2	1	1	2	3	94	0.0833333	892.4	0.8	2.66	7.04	24.5	77.9841	16.27	113	178	2178	10.23	8.23	3.33	16.61	12.09	67.09	29.09
2	1	2	1	1	77	0.0766667	638.9	0.67	1.73	5.04	34.5	87.25	17.7581	68	137	2523	12.07	8.07	3.41	16.69	12.61	67.61	23.61
2	1	2	1	3	82	0.087	678.14	0.83	2.23	6.98	30.75	113.496	22.5	126	195	3718	12.34	8.34	4.69	17.97	13.04	68.04	24.04
2	1	2	2	1	72	0.076	530.54	0.57	1.43	5.04	36	99.5141	21	60	134	1560	11.46	7.46	4.06	17.34	6.11	61.11	17.11
2	1	2	2	3	77	0.082	706	0.75	1.72	6.04	31.72	128.716	52.5	85	161	1830	12.27	8.27	4.16	17.44	11.31	66.31	22.31
2	2	2	1	1	77	0.073	632.96	0.722	1.69	5.19	24.07	88.0548	18.0161	67	245	2628	14.62	6.37	3.41	13.49	9.16	68.86	24.56
2	2	2	1	3	82	0.082	668	0.857	2.31	5.92	19.3	111.82	21.725	131	355	3728	15.09	6.84	4.56	14.64	10.64	70.34	26.04
2	2	2	2	1	74	0.0716667	513.04	0.602	1.36	4.96	35.25	95	21.945	62	248	1528	14.31	6.06	3.82	13.9	7.91	67.61	23.31
2	2	2	2	3	78	0.0783333	751.68	0.782	1.71	6.93	31.2	149.83	54	85	271	1730	14.85	6.6	4.13	14.21	9.01	68.71	24.41
2	2	3	1	1	67	0.053	483.6	0.482	1.2	4.99	56.13	144.592	30.4032	47	113	1108	5.65	5.3	3.28	14.46	9.81	63.71	20.71
2	2	3	1	3	72	0.057	687.28	0.61	1.21	4.99	43.09	126.571	53.5	61	127	1268	6.93	6.58	3.4	14.5	11.01	64.91	21.91
2	2	3	2	1	61	0.039	430	0.362	1.17	4	73.05	156.429	72.1452	42	109	918	5.27	4.92	2.67	13.85	5.79	48.91	16.69
2	2	3	2	3	67	0.0605556	452.6	0.502	1.31	6.5	49.57	129.044	66.6613	52	119	1018	7.12	6.77	3.22	14.2	9.23	63.13	20.13
2	2	1	1	1	94	0.077	815.36	0.967	2.18	6.14	25.3	70.38	10.4032	91	282	3008	13.26	9.16	3.38	18.86	16.6	70.35	33.3
2	2	1	1	3	99	0.089	923.79	1.122	3.07	8.06	25.1	77.63	18.3387	159	381	4218	13.34	9.24	3.41	18.89	17.77	71.52	34.47
2	2	1	2	1	82	0.0716667	722.61	0.777	1.94	5.83	34	74.2279	15.33	82	270	1928	12.77	8.67	3.25	18.73	13.16	66.91	29.86
2	2	1	2	3	92	0.083	942.76	0.817	2.66	6.96	29.5	77.5	17	109	297	2198	13.57	9.47	3.3	18.8	14.44	68.19	31.14
2	3	1	1	1	94	0.0983333	793.8	0.951	1.98	6.12	24.8	72	10.5323	87	423	3023	8.56	6.51	3.41	15.19	12.26	66.36	31.21
2	3	1	1	3	100	0.108	922.13	1.11	3.15	7.96	23	74.9806	16.495	158	520	3993	8.53	6.48	3.41	15.19	13.86	67.96	32.81
2	3	1	2	1	82	0.0916667	742.08	0.769	1.89	5.84	29.5	77.4541	13.1774	77	402	1878	7.92	5.87	3.29	15.07	10.48	64.58	29.43
2	3	1	2	3	94	0.103	876.99	0.808	2.63	6.8	23.8	78.2774	18.5968	112	421	2218	8.75	6.7	3.29	15.07	11.86	65.96	30.81
2	3	2	1	1	79	0.0875	646.35	0.71	1.8	5.15	34.34	86.4647	17.7903	71	123	2628	10.63	10.08	3.42	19.05	13.36	65.86	24.61
2	3	2	1	3	80	0.101	690	0.844	2.16	6.83	29.25	110.14	24.6613	133	185	3748	11.09	10.54	4.42	20	13.665	66.165	24.915
2	3	2	2	1	72	0.0856061	532.03	0.591	1.5	2.94	34.4	91.5035	21.6935	62	122	1628	10.36	9.81	3.97	19.55	10.36	62.86	21.61
2	3	2	2	3	80	0.099	707.16	0.77	1.69	4.91	33	169.942	51.5452	91	151	1918	10.92	10.37	4.155	19.735	12.36	64.86	23.61
2	3	3	1	1	67	0.072619	465	0.467	1.31	5.02	58.96	155.28	28.5	44	156	1128	5.06	7.51	3.27	18.05	13.385	64.885	21.185
2	3	3	1	3	72	0.079	672	0.594	1.41	6.46	36.39	122.68	58.2	71	174	1263	6.36	8.81	3.385	18.1	14.51	66.01	22.31
2	3	3	2	1	63	0.061	433	0.35	1.2	4.09	69.45	174.804	53.629	40	152	893	4.83	7.28	2.72	17.5	9.3	53.81	17.1
2	3	3	2	3	67	0.0805556	440.12	0.491	1.31	5.04	45.3	128.337	69.2	54	166	1033	6.71	9.16	3.26	18.04	12.31	63.81	20.11
